# Supplementary material for: Neuromuscular blockade of atracurium in permissive hypercapnic versus normocapnic swine undergoing laparoscopy
Source: PLoS One. 2018 Jul 6;13(7):e0200439. doi: 10.1371/journal.pone.0200439 (PMC6034893; doi:10.1371/journal.pone.0200439)
Supplement: S1 File — The excel file includes all raw data measured in swine maintained either normocapnic (PaCO2 35–45 mmHg) or hypercapnic (PaCO2 60–70 mmHg) and that received for each condition atracurium 0.4 mg/kg. (XLSX) [file pone.0200439.s001.xlsx]

## Sheet: Neuroblock and intraop
Normocapnia		Onset	TOFR0.7	TOFR0.9	Maxresponce		EtSEVO	MAP	HR	T°C
	Swine 1	195	735	915	32		2.3	78	103	37.1
	Swine 2	195	1035	1380	12		2.4	78	101	37.4
	Swine 3	150	750	1005	20		2.3	61	94	36.9
	Swine 4	105	855	1230	20		1.9	54	98	38
	Swine 5	135	915	1395	17		2.7	81	93	37.2
	Swine 6	240	840	1380	30		2.4	64	100	36.9
Hypercapnia		Onset	TOFR0.7	TOFR0.9	Maxresponce
	Swine 1	240	975	1230	26		2.4	98	113	37.5
	Swine 2	315	1860	2475	16		2.3	83	112	37.5
	Swine 3	240	1200	1560	2	count	2.3	79	94	37.1
	Swine 4	120	1185	2100	1	count	2.2	75	98	37.9
	Swine 5	240	1335	1695	15		2.3	93	91	37.1
	Swine 6	150	1395	1875	2	count	2.3	77	98	39.2

## Sheet: Blood gas results
		Normocapnia							Hypercapnia
		Swine 1	Swine 2	Swine 3	Swine 4	Swine 5	Swine 6		Swine 1	Swine 2	Swine 3	Swine 4	Swine 5	Swine 6
	pH	7.412	7.436	7.424	7.516	7.417	7.462		7.223	7.253	7.231	7.281	7.281	7.271
	paCO2	40.1	40	43.1	35.7	42	33.6		69.8	59.5	66.3	59.6	62.5	70.3
	EtCO2	42	48	37	37	44	44		68	65	68	64	63	71
	PaO2	157	228	230	244	137	238		100	108	124	123	153	121
	HCO3-	23.9	23.4	27.6	28.7	26.6	23.7		27.5	25.4	26.9	27.2	26	30.3
	BE	0.1	-1.5	3	5.7	2.3	0.5		-0.3	-1.6	-0.9	0.5	0	3.6
	Lactate	1.6	0.7	0.7	0.9	0.6	0.8		0.9	0.6	0.7	0.5	0.6	0.6
	K	3.5	3.4	3.65	3.65	3.9	3.35		4.2	3.9	3.9	4.1	4.2	4.1
	Na	142	145	139	140	144	144		142	144	139	141	145	138
	Ca	1	0.9	1.1	1	0.9	1		1.1	0.9	1.1	1	1.1	0.8
	Cl	106	111	97.5	102	107	111		104	108	102	106	109.5	97
	SaO2	100	101	100	100	99	98		96	100	99	99	98	98

## Sheet: Foglio1
	195	3.25	735	12.25	915	15.25
	195	3.25	1035	17.25	1380	23
	150	2.5	750	12.5	1005	16.75
	105	1.75	855	14.25	1230	20.5
	135	2.25	915	15.25	1395	23.25
	240	4	840	14	1380	23
		2.83333		14.25	1217.5	20.2917
					20.2917
